# Supplementary material for: Transfusion practice in anemic, non-bleeding patients: Cross-sectional survey of physicians working in general internal medicine teaching hospitals in Switzerland
Source: PLoS One. 2018 Jan 30;13(1):e0191752. doi: 10.1371/journal.pone.0191752 (PMC5790246; doi:10.1371/journal.pone.0191752)
Supplement: S1 Dataset — (XLSX) [file pone.0191752.s008.xlsx]

## Sheet: Legende
	Fragennummer	Fragestellung
	0	Im Bezug auf die Indikationsstellung einer Erythrozyten-Transfusion bin ich…
	1	Unterhalb welchem Hämoglobin-Grenzwert stellen Sie die Diagnose einer Anämie <b>bei nicht schwangeren Frauen</b>?
	2	Unterhalb welchem Hämoglobin-Grenzwert stellen Sie die Diagnose einer Anämie <b>bei Männern</b>?
	3	<b>Fallvignette 1:</b> <br/>Bei einem 72-jährigen, kreislaufstabilen Patient mit Pneumonie wird eine Anämie entdeckt. Es sind weder Hinweise für eine aktive Blutung vorhanden, noch ist eine koronare Herzkrankheit bekannt. </br>Unterhalb welchem Hämoglobin-Grenzwert stellen Sie die Indikation zur Transfusion von Erythrozytenkonzentraten?
	4	Bei einem normalgewichtigen Erwachsenen ohne aktivem Blutverlust ist 2-24 h nach Übertragung eines Erythrozytenkonzentrates mit welchem Anstieg der <b>Hämoglobinkonzentration</b> zu rechnen?
	5	<b>Fallvignette 2:</b> <br/>Bei einer 84-jährigen, kreislaufstabilen Patientin mit osteoporotischer Fraktur von BWK 12 wird eine Anämie entdeckt. In der persönlichen Anamnese sind ein Diabetes mellitus, eine arterielle Hypertonie und eine koronare Herzkrankheit bekannt. Es sind keine Hinweise für eine aktive Blutung oder ein akutes Koronarsyndrom vorhanden. </br>Unterhalb welchem Hämoglobin-Grenz…
	6	Bei einem normalgewichtigen Erwachsenen ohne aktivem Blutverlust ist 2-24 h nach Übertragung eines Erythrozytenkonzentrates mit welchem Anstieg <b>des Hämatokrits</b> zu rechnen?
	7	<b>Fallvignette 3:</b> <br/>Ein 64-jähriger, kreislaufstabiler, Patient wird aufgrund eines akuten Koronarsyndroms hospitalisiert. </br>Unterhalb welchen Hämoglobin-Grenzwertes stellen Sie die Indikation zur Transfusion von Erythrozytenkonzentraten?
	8	Kommen an Ihrer Klinik Leitlinien und / oder hausinterne Richtlinien für die Substitution von Erythrozytenkonzentraten bei Anämie zum Einsatz?
	9	<b>Fallvignette 4:</b> <br/>Bei einer 70-jährigen Patientin wird eine symptomatische Anämie mit Atemnot bei Anstrengung, Schwindel beim Aufstehen und einer Sinustachykardie in Ruhe festgestellt. Andere Ursachen der Symptome lassen sich ausschliessen, Hinweise auf eine akute Blutung gibt es keine.</br/>Ab welchem Hämoglobin-Wert würden Sie die Indikation zur Gabe von Erythrozytenkonzentraten stell…
	10	Wie hoch schätzen Sie die Prävalenz von Anämie bei Ihren Patienten?
	11	Sollte es nationale Behandlungsempfehlungen zum Thema Transfusion von Erythrozytenkonzentraten bei nicht akut blutenden Patienten mit Anämie geben?
	12	Ist Ihnen das Transfusionsassoziierte akute Lungenödem (transfusion related acute lung injury, TRALI) ein Begriff?
	13	Führte TRALI bei Ihnen zu einer restriktiveren Transfusions-Praxis?
	14	Falls das Alter der Erythrozytenkonzentrate eine Rolle bezüglich des Patientenoutcomes spielt, was wäre dann die kritische Aufbewahrungszeit?

## Sheet: MergedData
﻿id	Frage_0	Frage_1	Frage_2	Frage_3	Frage_4	Frage_5	Frage_6	Frage_7	Frage_8	Frage_9	Frage_10	Frage_11	Frage_12	Frage_13	Frage_14	Geschlecht	Funktion	Kliniktyp	PLZ	Kanton	WGS1984_Longitude	WGS1984_Latitude	CH1903_y	CH1903_x	Sprachregion	Studienort
107	2	3	2	4	0	4	6	3	0	2	2	0	0	1	5	0	0	B	8880	SG	9.33017	47.1259	743513	221164	0	0
108	3	3	1	4	1	2	4	2	1	4	3	0	0	0	4	1	1	A	5001	AG	8.04999	47.3918	646158	249177	0	1
109	3	3	1	5	1	3	5	1	1	2	2	0	0	1	3	0	0	A	5001	AG	8.04999	47.3918	646158	249177	0	1
110	2	5	3	4	1	4	4	2	0	3	4	0	0	0	5	1	0	A	5001	AG	8.04999	47.3918	646158	249177	0	4
111	2	4	3	4	1	4	4	3	1	0	4	0	0	0	3	0	0	A	5001	AG	8.04999	47.3918	646158	249177	0	0
112	3	1														0	1	A	5001	AG	8.04999	47.3918	646158	249177	0	4
113	3	3	0	4	1	3	6	3	0	1	4	0	0	0	3	1	1	A	5001	AG	8.04999	47.3918	646158	249177	0	0
115	2	5	7	3	3	2	6	2	0	3	2	1	0	0	4	0	0	A	4031	BS	7.5833	47.562	610888	267931	0	0
116	2	3	1	4	1	4	3	2	1	2	2	0	0	0	5	0	0	A	5001	AG	8.04999	47.3918	646158	249177	0	5
117	2	3	1	4	3	4	6	1	1	0	1	0	0	1	3	0	1	A	5001	AG	8.04999	47.3918	646158	249177	0	0
118	2	3	0	6	1	3	5	2	1	3	1	0	0	1	4	1	1	A	5001	AG	8.04999	47.3918	646158	249177	0	1
119	4															1	1	B	9450	SG	9.5381	47.3564	758599	247183	0	1
122	3	3														1	1	A	5001	AG	8.04999	47.3918	646158	249177	0	0
123	3	4	4	4	2											0	1	A	5001	AG	8.04999	47.3918	646158	249177	0	5
124	3	5	4	4	2	3	5	2	0	2	3	0	0	1	3	1	0	A	5001	AG	8.04999	47.3918	646158	249177	0	0
125	2	3	1	4	1	3	3	2	0	3	3	0	0	1	1	1	1	A	5001	AG	8.04999	47.3918	646158	249177	0	1
126	1	2	1	3	2	3	4	3	0	2	2	0	0	0	2	1	1	A	5001	AG	8.04999	47.3918	646158	249177	0	0
127	2	2	0	3	3	1	6	1	0	1	2	1	0	1	5	1	0	A	5001	AG	8.04999	47.3918	646158	249177	0	0
128	2	5	1	3	1	3	2	3	0	3	2	0	0	1	2	0	1	A	5001	AG	8.04999	47.3918	646158	249177	0	1
129	2	3	1	4	1	3	2	3	0	3	2	0	0	1	1	1	1	A	8750	GL	8.97917	47.021	717115	208922	0	5
130	2	3	0	3	1	2	6	2	0	3	4	0	0	0	3	1	0	A	8750	GL	8.97917	47.021	717115	208922	0	5
131	2	3	2	3	1	3	6	3	1	3	1	0	0	0	1	0	1	A	8750	GL	8.97917	47.021	717115	208922	0	1
132	2	2	2	4	1	4	4	4	1	3	2	0	0	1	1	0	0	A	8750	GL	8.97917	47.021	717115	208922	0	4
133	3	3	1	4	1	4	3	3	1	3	2	0	0	1	5	0	0	A	5001	AG	8.04999	47.3918	646158	249177	0	0
134	2	3	1	4	5	3	6	3	1	0	3	0	0	0	5	1	0	A	8750	GL	8.97917	47.021	717115	208922	0	5
135	2	3	1	3	1	2	2									1	1	A	7000	GR	9.53014	46.8521	759492	191121	0	1
136	2	5	3	4	2	4	6	3	1	3	1	0	0	1	0	0	1	A	7000	GR	9.53014	46.8521	759492	191121	0	5
137	2	3	0	4	1	3	6	1	1	3	1	0	0	1	3	0	0	A	7000	GR	9.53014	46.8521	759492	191121	0	4
138	2	3	1	2	1	3	6	1	1	3	4	0	0	0	1	1	1	A	7000	GR	9.53014	46.8521	759492	191121	0	0
139	2	3	1	4	1	2	6	2	1	2	2	0	0	1	3	1	1	A	7000	GR	9.53014	46.8521	759492	191121	0	5
140	2	3	0	4	1	4	4	3	0	3	1	1	0	1	3	1	0	A	4500	SO	7.53011	47.2084	606931	228611	0	1
141	2	3	1	4	1	3	6	1	0	1	3	0	0	1	1	1	1	B	5630	AG	8.33152	47.2708	667566	235928	0	1
142	3	3	3	6	1	4	6	3	1	1	1	1	0	0	5	1	1	B	8853	SZ	8.86675	47.1931	708221	227890	0	4
143	2	5	2	4	1	3	1	2	1	3	1	1	0	1	2	1	1	A	7000	GR	9.53014	46.8521	759492	191121	0	5
144	3	3	1	3	1	3	6	1	0	1	2	0	0	0	4	0	0	A	4500	SO	7.53011	47.2084	606931	228611	0	5
145	1	3	0	2	1	1	3	1	0	3	2	0	0	1	5	1	1	A	8750	GL	8.97917	47.021	717115	208922	0	4
146	3	4	6	1	5	3	4	6	0	2	2	0	0	1	0	1	0	B	8853	SZ	8.86675	47.1931	708221	227890	0	5
147	2	2	0	4	1	3	6	2	1	3	3	0	0	1	1	1	1	A	4500	SO	7.53011	47.2084	606931	228611	0	4
148	2	3	1	3	2	4	1	3	0	3	1	0	0	0	2	1	0	B	5630	AG	8.33152	47.2708	667566	235928	0	4
149	2	3	1	4	2	3	3	1	0	4	2	0	0	0	2	0	0	B	8853	SZ	8.86675	47.1931	708221	227890	0	4
150	2	3	0	6	1	4	3	4	1	4	3	0	0	0	4	0	1	A	7000	GR	9.53014	46.8521	759492	191121	0	1
151	2	3	2	4	0	4	6	4	1	3	1	0	0	0	0	0	1	A	7000	GR	9.53014	46.8521	759492	191121	0	1
152	1	5	7	3	1	1	2	1	0	1	4	1	0	1	0	0	1	B	8952	ZH	8.44891	47.395	676271	249843	0	4
153	3	1	1	3	1	3	6	6	1	0	2	0	0	1	5	1	0	B	8952	ZH	8.44891	47.395	676271	249843	0	1
154	2	3	0													1	1	B	8952	ZH	8.44891	47.395	676271	249843	0	1
155	2	1	0	3	1	2	3	1	1	0	1	0	0	1	4	0	1	A	4500	SO	7.53011	47.2084	606931	228611	0	1
157	3	3	1	4												0	0	A	7000	GR	9.53014	46.8521	759492	191121	0	1
158	2	0					5									1	0	A	8750	GL	8.97917	47.021	717115	208922	0	5
160	2	4	3	4	1	3	1	3	1	2	4	0	0	0	1	0	1	B	8952	ZH	8.44891	47.395	676271	249843	0	4
161	3	3	0	4	3	4	3	1	1	3	4	0	0	1	1	0	0	A	4500	SO	7.53011	47.2084	606931	228611	0	5
162	2	3	1	4	0	3	1	3	1	3	1	0	1	4	3	1	1	A	3400	BE	7.6191	47.0537	613712	211424	0	1
163	2	3	1	3	1	3	2	1	1	1	2	0	0	1	1	0	0	A	8708	ZH	8.69992	47.2596	695461	235066	0	4
164	1															1	1	B	8853	SZ	8.86675	47.1931	708221	227890	0	0
165	2	2	1	6	1	6	6	3	0	1	0	1	0	1	5	1	1	B	3930	VS	7.88087	46.2914	634078	126761	0	1
166	3	4	0	4	1	3	2	3	1	2	3	0	0	1	1	0	1	B	3930	VS	7.88087	46.2914	634078	126761	0	5
167	2	3	2	4	1	2	3	2	1	3	2	1	0	0	3	0	0	A	8708	ZH	8.69992	47.2596	695461	235066	0	4
168	2	2	1	4	2	4	6	3	1	3	1	0	0	0	2	1	0	B	8853	SZ	8.86675	47.1931	708221	227890	0	4
169	1	4	4	3	1	3	2	2	1	3	2	0	0	0	1	0	0	B	3930	VS	7.88087	46.2914	634078	126761	0	1
170	2	4	1	3	1	2	2	4	1	4	2	0	0	4	5	1	0	B	3930	VS	7.88087	46.2914	634078	126761	0	1
171	2	3	2	4	0	4	6	3	0	1	2	0	0	1	2	1	1	B	6060	OW	8.17648	46.8984	656224	194407	0	4
172	1	4	1	3	1	1	2	1	1	1	3	0	0	1	0	1	0	B	9230	SG	9.19802	47.4053	732792	251986	0	0
173	1	4	3	2	1	1	6	5	1	1	3	0	0	2	1	0	0	A	7000	GR	9.53014	46.8521	759492	191121	0	0
174	2	3	1	4	1	3	6	3	1	2	1	0	0	1	4	1	1	B	3930	VS	7.88087	46.2914	634078	126761	0	1
175	1	3	0	3	0	2	4	4	1	2	2	0	0	1	2	1	0	A	8708	ZH	8.69992	47.2596	695461	235066	0	4
176	1	4	1	3	1	4	2	1	1	1	2	0	0	0	2	0	0	A	8708	ZH	8.69992	47.2596	695461	235066	0	4
177	3	3	2	4	1	3	2	2	1	3	1	0	0	1	5	0	0	B	5630	AG	8.33152	47.2708	667566	235928	0	0
181	1	3	1	3	1	2	6	1	0	3	4	1	1	1	0	0	0	B	3930	VS	7.88087	46.2914	634078	126761	0	0
182	3	3	0	4	1	3	2	3	0	3	2	0	0	1	3	1	1	B	9230	SG	9.19802	47.4053	732792	251986	0	0
183	2	3	0	4	1	3	2	3	0	2	3	1	0	0	5	0	1	A	9007	SG	9.37605	47.4265	746168	254659	0	0
184	3	3	1	5	1	3	6	2	0	4	2	1	0	0	4	0	0	A	9007	SG	9.37605	47.4265	746168	254659	0	5
185	2	3	3	4	1	3	3	3	0	4	3	1	0	1	2	1	0	A	9007	SG	9.37605	47.4265	746168	254659	0	4
186	2	5	0	5	1	4	5	2	0	2	1	0	0	0	3	0	0	A	9007	SG	9.37605	47.4265	746168	254659	0	5
188	2	3	0	4	3	4	6	4	1	4	2	0	0	1	0	0	0	B	5630	AG	8.33152	47.2708	667566	235928	0	4
189	3	3	0	4	1	3	4	3	0	2	2	0	0	0	1	1	0	A	9007	SG	9.37605	47.4265	746168	254659	0	4
190	2	3	1	4	1	3	2	3	0	2	4	0	0	0	3	0	0	A	9007	SG	9.37605	47.4265	746168	254659	0	5
191	3	5	5	4	5	3	6	4	0	1	1	0	0	1	0	0	0	A	9007	SG	9.37605	47.4265	746168	254659	0	5
192	3	3	0	6	2	6	4	5	0	4	1	1	0	0	1	1	1	A	9007	SG	9.37605	47.4265	746168	254659	0	4
193	1	5	0	4	0	2	6	2	0	3	4	0	0	0	4	0	0	A	9007	SG	9.37605	47.4265	746168	254659	0	5
194	2	3	3	4	1	2	6	2	0							0	1	A	9007	SG	9.37605	47.4265	746168	254659	0	0
195	3	3	0	6	1	4	2	3	0	3	2	0	0	0	0	1	1	B	7503	GR	9.85822	46.4658	785828	148918	0	4
197	2	3	3	3	3	3	4	3	0	2	3	1	0	1	5	0	0	A	7000	GR	9.53014	46.8521	759492	191121	0	4
198	3	5	3	4	3	3	3	3	0	3	4	0	0	1	5	1	1	B	6060	OW	8.17648	46.8984	656224	194407	0	5
200	3	3	1	4	1	4	2	3	0	3	1	0	0	0	2	1	1	A	8037	ZH	8.52301	47.397	681862	250140	0	0
202	1	5	5	2	0	2	1	1	0	3	0	1	0	0	1	1	1	A	9007	SG	9.37605	47.4265	746168	254659	0	4
204	2	4	1													0	1	A	8708	ZH	8.69992	47.2596	695461	235066	0	5
205	3	1	1	5	1	4	6	4	0	4	2	0	0	0	5	1	1	B	9404	SG	9.50481	47.4666	755762	259364	0	1
206	1	3	0	4	1	1	4	1	0	1	4	0	0	0	2	0	0	A	8037	ZH	8.52301	47.397	681862	250140	0	4
207	2	1	0	2	1	2	2	1	0	1	2	1	0	0	3	1	1	B	3600	BE	7.62217	46.7466	614025	177284	0	1
208	3	3	2	5	1	4	6	3	0	3	2	0	0	1	5	0	0	B	5630	AG	8.33152	47.2708	667566	235928	0	4
209	2	3	1	4	1	3	2	1	0	1	3	0	0	0	4	1	1	A	5001	AG	8.04999	47.3918	646158	249177	0	5
210	2	3	1	4	1	3	4	2	1	4	3	0	0	0	1	1	1	A	7000	GR	9.53014	46.8521	759492	191121	0	4
211	2	3	0	3	1	3	6	1	1	1	2	1	0	1	4	1	1	A	4500	SO	7.53011	47.2084	606931	228611	0	1
212	2	3	1	5	1	3	6	1	0	3	1	0	0	0	2	1	1	B	9230	SG	9.19802	47.4053	732792	251986	0	4
213	2	3	3	3	1	2	6									0	1	B	5630	AG	8.33152	47.2708	667566	235928	0	4
214	2	3	1	3	1	4	5	2	0	3	2	1	0	1	2	1	0	A	9007	SG	9.37605	47.4265	746168	254659	0	5
215	3	5														0	1	A	9007	SG	9.37605	47.4265	746168	254659	0	2
216	2	3	3	3	1	3	6	1	0							1	0	A	9007	SG	9.37605	47.4265	746168	254659	0	4
217	2	3	0	3	3	3	4	1	0	2	2	0	0	1	5	0	1	B	8952	ZH	8.44891	47.395	676271	249843	0	5
218	2	5	7	4	1	3	6	3	0	3						1	0	A	9007	SG	9.37605	47.4265	746168	254659	0	5
220	2	2	1	4	2	3	2	3	0	2	4	0	0	0	3	1	0	A	9007	SG	9.37605	47.4265	746168	254659	0	4
222	1	5	3	4	1	3	6	2	0	0	3	0	0	0	0	0	0	A	9007	SG	9.37605	47.4265	746168	254659	0	1
224	2	5	7	4												1	0	A	9007	SG	9.37605	47.4265	746168	254659	0	5
226	2	3	1	3	1	3	5	2	1	2	2	0	0	0	1	1	0	B	8853	SZ	8.86675	47.1931	708221	227890	0	4
227	1	4	3	4	3	3	2	3	1	3	2	0	0	1	2	0	0	A	8708	ZH	8.69992	47.2596	695461	235066	0	4
228	2	3	0	4	1	3	6	3	1	4	3	0	0	0	3	0	1	A	9007	SG	9.37605	47.4265	746168	254659	0	1
229	1	3	1	3	1	3	6	1	0	1	2	0	0	1	1	0	0	A	9007	SG	9.37605	47.4265	746168	254659	0	1
230	2	2	0	4	3	3	6	2	1	3	2	0	0	1	3	0	0	B	8952	ZH	8.44891	47.395	676271	249843	0	4
231	2	3	1	4	1	4	6	3	0	3	3	0	0	1	5	1	1	A	4500	SO	7.53011	47.2084	606931	228611	0	1
232	3	3	1	4	0	1	6	2	0	2	1	0	0	0	5	1	1	B	5630	AG	8.33152	47.2708	667566	235928	0	4
233	1	3	0	2	1	2	6	2	0	1	4	0	0	0	3	0	0	A	9007	SG	9.37605	47.4265	746168	254659	0	1
235	2	3	1	3	1	3	4	3	0	1	2	0	0	1	3	0	0	A	8037	ZH	8.52301	47.397	681862	250140	0	5
237	2	2	0	4	1	3	6	3	1	1	3	0	0	1	5	0	0	A	8750	GL	8.97917	47.021	717115	208922	0	4
238	3	2	0	3	1	3	2	3	0	2	3	0	0	0	4	1	1	A	8037	ZH	8.52301	47.397	681862	250140	0	1
239	2	5	5	5	3	3	6	3	0	1	2	0	0	1	1	1	1	A	9007	SG	9.37605	47.4265	746168	254659	0	5
240	1	5	7	2												1	1	A	9007	SG	9.37605	47.4265	746168	254659	0	5
241	2	3	1	5	2	3	6	3	0	0	2	0	0	1	4	0	1	A	9007	SG	9.37605	47.4265	746168	254659	0	4
242	2	5	7	4	1	3	6	3	0	3	4	1	1	1	2	1	0	A	9007	SG	9.37605	47.4265	746168	254659	0	5
243	2	4	3	4	1	3	3	1	1	1	1	0	0	1	5	0	1	A	4410	BL	7.72573	47.4854	621639	259444	0	0
244	1	4	3	3	1	2	6	1	1	1	3	0	0	0	3	0	0	A	5001	AG	8.04999	47.3918	646158	249177	0	0
245	3	2	1	4	1	3	6	3	0	4	2	1	0	1	5	1	1	A	9007	SG	9.37605	47.4265	746168	254659	0	5
246	2	0	0	4	1	4	6	4	0	3	2	0	0	1	5	0	0	B	7503	GR	9.85822	46.4658	785828	148918	0	4
247	3	2	0	3	1	3	6	2	1	2	2	0	0	1	0	0	0	A	8750	GL	8.97917	47.021	717115	208922	0	4
248	2	2	0	6	1	3	3	2	1	2	2	0	0	0	4	1	1	A	8708	ZH	8.69992	47.2596	695461	235066	0	5
249	2	4	0	4	2	3	1	3	0	3	2	1	0	1	5	0	0	A	9007	SG	9.37605	47.4265	746168	254659	0	5
250	2	4	1	4	1	2	0	1	0	3	2	0	0	0	1	0	0	A	9007	SG	9.37605	47.4265	746168	254659	0	1
251	2	3	1	4	2	3	6	4	1	2	2	0	0	0	1	0	0	A	4410	BL	7.72573	47.4854	621639	259444	0	0
252	1	3	0	3	1	2	4	2	0	3	1	0	0	0	4	1	1	A	9007	SG	9.37605	47.4265	746168	254659	0	4
253	2	3	1	4	1	3	6	4	0	4	2	1	0	0	0	0	0	A	9007	SG	9.37605	47.4265	746168	254659	0	4
254	1	3	1	3	1	1	6	1	0	2	2	1	0	0	1	0	0	A	6000	LU	8.32522	47.0471	667370	211054	0	4
255	1	4	3	3	1	6	1	1	0	1	0	0	0	1	3	1	0	A	9007	SG	9.37605	47.4265	746168	254659	0	5
256	2	3	0	4	1	4	4	2	0	1	1	0	0	0	3	1	1	A	9007	SG	9.37605	47.4265	746168	254659	0	4
257	2	1	0	3	1	3	6	3	1	2	2	0	0	1	1	1	0	A	4410	BL	7.72573	47.4854	621639	259444	0	0
258	2	2	1	3	5	3	6	3	1	3	0	0	1	0	5	1	0	A	4410	BL	7.72573	47.4854	621639	259444	0	0
259	2	3	0	4	0	3	6	2	0	3	1	0	0	1	1	1	1	A	4410	BL	7.72573	47.4854	621639	259444	0	0
260	2	1	0	4	0	4	2	2	1	1	2	1	0	1	2	1	0	A	8037	ZH	8.52301	47.397	681862	250140	0	4
261	1	3	1	3	1	3	6	1	0	1	4	0	0	0	3	0	1	A	8037	ZH	8.52301	47.397	681862	250140	0	1
262	1	4	3	3	3	3	6	6	1	2	2	0	0	0	1	0	0	A	4410	BL	7.72573	47.4854	621639	259444	0	0
263	3	5	1	4	1	4	6	3	1	3	3	0	0	1	1	0	1	A	8037	ZH	8.52301	47.397	681862	250140	0	4
264	2	5	2	3	1	3	6	2	0	2	2	0	0	1	0	0	0	A	8037	ZH	8.52301	47.397	681862	250140	0	5
265	2	4	1	3	2	3	3	2	1	3	3	0	0	1	1	0	1	A	8708	ZH	8.69992	47.2596	695461	235066	0	4
266	2	3	0	3	1	1	5	1	0	2	2	0	0	1	1	1	0	A	7000	GR	9.53014	46.8521	759492	191121	0	5
267	2	3	3	4	2	3	2	3	0	3	2	0	0	0	0	1	1	A	9007	SG	9.37605	47.4265	746168	254659	0	1
268	2	3	2	4	1	2	6	2	0	2	2	0	0	1	5	1	0	A	6000	LU	8.32522	47.0471	667370	211054	0	5
269	1	3	1	4	1	4	5	3	0	2	1	1	0	1	5	0	1	A	9007	SG	9.37605	47.4265	746168	254659	0	5
270	2	2	0	4	1	3	2	4	0	3	1	0	0	1	4	1	0	A	9007	SG	9.37605	47.4265	746168	254659	0	5
271	2	3	1	3	1	3	6	1	1	1	1	0	1	1	1	1	1	A	8750	GL	8.97917	47.021	717115	208922	0	0
272	3	3	1	4	1	3	4	2	0	3	2	1	0	0	3	1	1	A	9007	SG	9.37605	47.4265	746168	254659	0	1
273	2	3	1	6	1	4	2	4	1	4	3	0	0	0	2	1	1	A	9007	SG	9.37605	47.4265	746168	254659	0	4
274	2	4	2	4	1	3	3	3	0	3	2	1	0	1	1	0	1	A	9007	SG	9.37605	47.4265	746168	254659	0	5
275	1	5	4	4	1	3	2	2	0	2	4	1	0	1	2	1	1	A	8037	ZH	8.52301	47.397	681862	250140	0	1
277	2	3	0	4	1	3	4	3	1	1	3	1	0	1	1	1	0	B	8853	SZ	8.86675	47.1931	708221	227890	0	4
278	2	3	0	5	3	5	6	3	1	3	2	0	0	0	4	0	0	A	9007	SG	9.37605	47.4265	746168	254659	0	4
279	2	3	3	4	2	4	3	2	0	0	2	0	0	1	5	1	1	A	9007	SG	9.37605	47.4265	746168	254659	0	5
280	2	3	0	5	1	3	4	1	0	1	1	0	0	1	5	0	0	A	9007	SG	9.37605	47.4265	746168	254659	0	4
281	2	4	5	4	2	4	6	3	1	4	0	0	0	0	5	1	1	A	4907	SO	7.79456	47.2158	626962	229491	0	1
282	2	4	0	3	2	1	6	1	1	1	3	0	0	0	2	1	0	A	9007	SG	9.37605	47.4265	746168	254659	0	5
283	2	3	0	4	2	3	2	3	0	0	2	0	0	1	1	0	0	A	9007	SG	9.37605	47.4265	746168	254659	0	5
284	2	3	2	4	1	1	6	1	0	3	2	0	0	0	0	1	1	A	4410	BL	7.72573	47.4854	621639	259444	0	1
285	2	3	1	4	1	1	6	1	0	1	3	0	1	1	5	1	0	A	4410	BL	7.72573	47.4854	621639	259444	0	0
286	1	3	1	3	2	3	3	2	1	2	4	0	0	0	1	1	0	B	8853	SZ	8.86675	47.1931	708221	227890	0	5
287	1	3	1	2	1	2	6	1	0	0	1	0	0	0	5	1	0	A	6000	LU	8.32522	47.0471	667370	211054	0	5
288	2	3	2	3	0	2	6	1	1	2	2	0	0	0	5	0	1	A	8037	ZH	8.52301	47.397	681862	250140	0	5
289	2	3	0	4	0	3	6	3	0	3	4	0	0	0	1	1	0	A	8037	ZH	8.52301	47.397	681862	250140	0	5
290	2	3	1	3	1	3	2	2	1	3	3	0	0	1	5	0	1	A	4500	SO	7.53011	47.2084	606931	228611	0	1
291	2	4	1	4	1	3	3	2	0	4	3	0	0	0	1	0	0	A	9007	SG	9.37605	47.4265	746168	254659	0	5
292	2	3	1	3	1	2	6	2	1	3	1	0	0	0	3	0	1	A	4410	BL	7.72573	47.4854	621639	259444	0	0
293	1	2	1	3	3	3	4	2	0	2	2	1	0	0	2	0	0	B	3930	VS	7.88087	46.2914	634078	126761	0	4
294	2	4	2	3	1	3	4	1	1	1	2	0	0	0	3	0	0	A	6000	LU	8.32522	47.0471	667370	211054	0	5
295	1	4	2	3	1	3	6	2	1	1	2	1	0	1	4	1	0	A	8708	ZH	8.69992	47.2596	695461	235066	0	4
296	2	3	1	4	2	3	0	4	1	3	3	0	1	1	2	0	0	B	8952	ZH	8.44891	47.395	676271	249843	0	4
297	2	5	5	3	1	3	2	2	1	3	1	0	0	0	1	0	1	B	8853	SZ	8.86675	47.1931	708221	227890	0	5
298	2	3	0	4	1	4	6	4	1	3	2	0	0	0	3	1	1	A	7000	GR	9.53014	46.8521	759492	191121	0	0
300	3	1	1	3	2	2	6	2	0	0	4	0	0	1	5	0	0	A	8037	ZH	8.52301	47.397	681862	250140	0	5
301	2	2	2	2	3	2	1	1	1	2	2	0	0	1	5	0	0	A	6000	LU	8.32522	47.0471	667370	211054	0	5
302	1	3	0	3	1	3	4	1	1	1	2	1	0	0	4	1	1	A	9007	SG	9.37605	47.4265	746168	254659	0	4
303	2	5	0	4	1	1	5	5	0	0	4	0	0	0	1	1	0	A	7000	GR	9.53014	46.8521	759492	191121	0	4
304	2	5	7	4	1	4	3	5	0	4	2	0	0	1	1	1	0	B	7130	GR	9.19285	46.7707	733979	181444	0	5
305	3	1	1	4	1	3	5	3	0	4	2	0	0	1	1	0	0	A	8037	ZH	8.52301	47.397	681862	250140	0	4
307	3	3	0	5	2	4	6	4	0	4	2	0	0	0	3	0	0	A	9007	SG	9.37605	47.4265	746168	254659	0	5
308	2	3	3	4	1	4	4	4	0	4	2	0	1	1	1	0	0	A	9007	SG	9.37605	47.4265	746168	254659	0	5
309	2	0	0	4	1	3	2	4	1	4	4	0	0	1	5	1	1	B	5017	AG	7.97296	47.4216	640320	252447	0	0
310	2	4	1	3	1	2	2	1	0	2	2	0	0	0	1	0	0	A	9007	SG	9.37605	47.4265	746168	254659	0	0
311	2	4	4	3	1	2	2	1	1	0	1	0	1	1	0	0	0	A	4410	BL	7.72573	47.4854	621639	259444	0	5
312	1															1	1	A	8708	ZH	8.69992	47.2596	695461	235066	0	4
313	1	3	1	6	2	3	6	3								1	1	A	8708	ZH	8.69992	47.2596	695461	235066	0	4
314	2	3	1	3	2	2	3	1	0	1	3	1	0	1	4	1	1	B	3550	BE	7.80959	46.9537	628238	200357	0	1
317	2	3	0	6	1	4	6	3	0	1	2	0	0	0	5	1	0	A	8037	ZH	8.52301	47.397	681862	250140	0	4
318	2	3	1	4	1	3	6	3	0	4	2	0	0	0	5	0	0	A	9007	SG	9.37605	47.4265	746168	254659	0	1
319	2	4	0	3	1	3	6	1	1	1	1	0	0	1	1	1	1	B	6430	SZ	8.67475	47.0234	693970	208779	0	1
320	3	5	2	3	1	3	6	2	1	2	1	0	0	0	2	0	1	A	8063	ZH	8.53081	47.3828	682473	248570	0	4
322	2	3	1	4	1	4	2	3	0	4	2	1	0	1	4	0	1	B	7503	GR	9.85822	46.4658	785828	148918	0	4
323	2	4	2	4	1	3	2	3	0	2	3	1	0	1	1	0	0	A	8037	ZH	8.52301	47.397	681862	250140	0	4
325	2	3	1	3	1	3	6	1	0	1	1	0	0	0	2	1	1	B	3800	BE	7.86486	46.6871	632606	170742	0	1
326	2	5	7	6	2	4	6	4	0	3	1	0	0	0	1	0	0	B	7503	GR	9.85822	46.4658	785828	148918	0	0
327	2	4	1	4	1	3	2	2	0	3	2	0	0	0	5	1	1	A	7000	GR	9.53014	46.8521	759492	191121	0	0
328	1	3	1	4	1	3	2	3	1	3	2	0	0	0	3	1	1	A	4907	SO	7.79456	47.2158	626962	229491	0	1
329	2	3	1	4	1	3	6	3	0	3	3	0	0	1	3	0	0	A	4907	SO	7.79456	47.2158	626962	229491	0	5
330	3	2	0	4	1	3	2	0	1	0	3	1	0	0	5	0	0	A	4907	SO	7.79456	47.2158	626962	229491	0	4
331	2	3	1	4	1	4	2	2	1	2	2	0	0	1	2	0	0	A	8037	ZH	8.52301	47.397	681862	250140	0	4
332	2	3	1	5	1	3	0	3	0	3	1	0	0	0	2	0	0	A	9007	SG	9.37605	47.4265	746168	254659	0	4
333	2	3	1	4	1	3	6	3	0	4	4	0	0	1	2	1	0	A	4907	SO	7.79456	47.2158	626962	229491	0	1
334	1	3	1	3	1	2	6	3	0	1	3	0	0	0	0	0	0	A	9007	SG	9.37605	47.4265	746168	254659	0	5
335	3	3	0	4	2	4	4	2	0	1	1	0	0	0	0	1	1	A	6340	ZG	8.53708	47.1954	683238	227744	0	4
336	2	0	1	4	1	3	6	2	0	3	2	0	0	1	5	1	0	A	4907	SO	7.79456	47.2158	626962	229491	0	0
337	2	3	0	4	1	3	6	3	0	4	4	0	0	0	1	0	1	A	4907	SO	7.79456	47.2158	626962	229491	0	1
338	2	3	1	2	1	1										0	0	B	6060	OW	8.17648	46.8984	656224	194407	0	5
339	2	3	1	3	1	2	6	1	1	0	0	0	0	1	5	0	0	B	6060	OW	8.17648	46.8984	656224	194407	0	5
340	2	3	1	4	1	3	3	3	1	2	2	0	0	1	3	0	0	A	8037	ZH	8.52301	47.397	681862	250140	0	0
342	2	3	1	3	1	1	6	1	0	1	1	0	0	1	1	1	0	A	8750	GL	8.97917	47.021	717115	208922	0	5
343	3	5	7	3	1	3	3	1	0	0	3	0	0	0	3	1	0	A	6340	ZG	8.53708	47.1954	683238	227744	0	4
344	1	5	3	3	1	2	6	5	1	2	3	1	0	1	1	0	0	B	3800	BE	7.86486	46.6871	632606	170742	0	1
345	1	3	2	4	1	3	1	2	0	3	2	0	0	1	1	1	0	A	8037	ZH	8.52301	47.397	681862	250140	0	4
347	2	3	0	6	1	6	2	1	1	0	2	1	0	1	1	1	1	A	7000	GR	9.53014	46.8521	759492	191121	0	4
348	2	3	1	5	0	5	0	3	0	0	3	0	0	1	3	0	0	A	6340	ZG	8.53708	47.1954	683238	227744	0	5
349	2	5														1	1	A	6000	LU	8.32522	47.0471	667370	211054	0	0
350	1	3	2	4	1	1	5	1	0	4	3	1	0	0	5	1	1	A	8596	TG	9.23384	47.625	734936	276469	0	4
351	1	3	1	4	1	4	2	4	0	4	1	0	0	0	2	0	0	B	7503	GR	9.85822	46.4658	785828	148918	0	4
352	2	3	1	3	2	2	4	2	1	3	2	0	0	1	1	0	0	A	6000	LU	8.32522	47.0471	667370	211054	0	1
353	2	3	3	4	1	4	2	2	0	4	2	1	0	1	3	1	1	B	7270	GR	9.821	46.8759	781586	194399	0	0
354	1	3	1	1	1	1	6	1	1	1	3	0	0	0	1	0	1	A	4500	SO	7.53011	47.2084	606931	228611	0	5
355	2	4	3	4	1	3	2	2	0	1	3	0	0	0	4	0	0	A	8037	ZH	8.52301	47.397	681862	250140	0	4
357	2	1	1	4	1	3	2	3	0	3	1	0	0	0	5	1	1	A	9007	SG	9.37605	47.4265	746168	254659	0	5
358	1	3	2	4	1	3	5	1	1	3	4	1	0	1	3	0	1	A	4500	SO	7.53011	47.2084	606931	228611	0	1
360	2	3	2	3	2	2	2	2	0	2	1	0	0	1	1	0	1	B	7270	GR	9.821	46.8759	781586	194399	0	5
361	3	5	5	3	3	3	4	3	0	3	2	0	0	0	5	1	1	A	9007	SG	9.37605	47.4265	746168	254659	0	5
362	3	3	2	4	1	3	5	2	0	1	2	0	0	0	3	1	1	A	4907	SO	7.79456	47.2158	626962	229491	0	5
363	3	3	1	5	1	5	6	1	0	5	3	0	0	1	0	0	1	A	9007	SG	9.37605	47.4265	746168	254659	0	4
364	2	2	1	6	1	3	2	3	1	3	2	0	0	1	0	0	1	A	6340	ZG	8.53708	47.1954	683238	227744	0	4
365	3	5	5	4	2	4	3	4	1	3	1	1	0	1	4	1	1	B	5630	AG	8.33152	47.2708	667566	235928	0	4
366	2	3	0	5	1	3	4	5	0	6	2	0	0	1	4	1	1	A	7000	GR	9.53014	46.8521	759492	191121	0	4
367	2	3	1	4	1	6	4	3	1	2	1	0	0	1	1	1	1	B	8853	SZ	8.86675	47.1931	708221	227890	0	0
368	2	3	0	3	1	2	2	1	0	3	2	0	0	1	5	1	0	A	8037	ZH	8.52301	47.397	681862	250140	0	1
370	3	5	1	4	2	2	1	2	1	2	2	1	0	0	3	1	0	A	8208	SH	8.63156	47.6953	689552	283423	0	4
372	2	3	0	3	1	2	3	1	0	0	1	0	0	0	3	1	1	A	8037	ZH	8.52301	47.397	681862	250140	0	5
374	2															0	1	A	8208	SH	8.63156	47.6953	689552	283423	0	5
375	2	3	1	6	1	4	5	3	1	3	1	0	0	1	5	1	1	A	7000	GR	9.53014	46.8521	759492	191121	0	1
376	1	3	1	5	1	4	6	4	0	1	2	0	0	0	5	0	0	A	8208	SH	8.63156	47.6953	689552	283423	0	5
377	3	3	1	6	0	4	6	1	1	1	2	0	0	1	1	1	1	A	8037	ZH	8.52301	47.397	681862	250140	0	5
380	2	3	1	5	1	3	5	5	1	3	4	0	0	0	5	0	1	B	7270	GR	9.821	46.8759	781586	194399	0	4
381	3	3	0	6	1	6	3	2	1	4	1	1	0	0	2	0	1	A	8208	SH	8.63156	47.6953	689552	283423	0	0
382	2	3	0	4	3	3	3	2	1	2	3	0	0	1	3	0	0	A	9007	SG	9.37605	47.4265	746168	254659	0	0
383	2	3	1	4	1	3	6	1	1	1	2	0	0	1	3	0	0	A	4500	SO	7.53011	47.2084	606931	228611	0	1
384	1	3	0	4	1	0	2	0	0	1	2	0	0	1	5	0	1	A	4500	SO	7.53011	47.2084	606931	228611	0	2
385	1	3	1	4	1	2	2	1	0	2	2	0	0	1	1	0	0	B	3900	VS	7.94888	46.2969	639315	127404	0	1
386	2	5	7	4	0	3	1	4	1	1	1	0	0	0	5	1	1	C	5316	AG	8.20798	47.58	657881	270206	0	4
387	2	3	0	4	1	3	6	3	1	3	3	0	0	0	0	0	0	A	4907	SO	7.79456	47.2158	626962	229491	0	1
388	2	4	3	4	1	3	4	3	0	1	1	0	0	1	3	0	1	B	3800	BE	7.86486	46.6871	632606	170742	0	1
389	2	4	0	4	1	3	6	3	1	4	3	0	0	0	3	0	0	A	4907	SO	7.79456	47.2158	626962	229491	0	1
390	1	2	2	4	1	2	1	1	1	1	4	0	0	1	1	0	0	A	4500	SO	7.53011	47.2084	606931	228611	0	5
391	2	4	2	5	2	2	2	2	0	1	1	1	0	0	4	1	0	A	7000	GR	9.53014	46.8521	759492	191121	0	4
392	2	3	0	4	1	3	4	3	1	5	2	0	0	0	0	0	0	A	9007	SG	9.37605	47.4265	746168	254659	0	4
393	3	3	1	3	1	2	2	2	0	2	2	0	0	0	2	0	1	A	9007	SG	9.37605	47.4265	746168	254659	0	0
394	2	5	3	2	1	2	4	1	1	1	2	0	0	1	3	1	1	B	9630	SG	9.08723	47.2907	724699	239066	0	1
395	2	3	1	2	0	3	2	1	1	1	3	0	1	1	5	1	0	B	9630	SG	9.08723	47.2907	724699	239066	0	5
396	2	3	1	4	1	4	2	1	1	1	3	0	0	0	3	0	1	A	4500	SO	7.53011	47.2084	606931	228611	0	0
397	2	2	0	4	2	3	6	2	0	0	4	0	0	0	5	0	0	A	9007	SG	9.37605	47.4265	746168	254659	0	1
398	2	3	1	4	0	3	0	2	0	3	3	0	0	1	5	1	1	A	8091	ZH	8.53801	47.3691	683038	247055	0	5
399	3	3	1	4	1	3	6	3	1	2	3	0	0	1	2	0	0	A	8208	SH	8.63156	47.6953	689552	283423	0	5
401	3	3	0	3	1	4	4	6	0	3	1	0	0	1	1	1	0	B	9630	SG	9.08723	47.2907	724699	239066	0	5
402	3	3	1	4	1	2	2	2	1	2	2	0	0	0	1	1	1	A	2800	JU	7.33292	47.3751	592017	247146	1	0
404	2	3	2	3	1	3	6	1	0	3	1	1	0	1	2	1	1	C	3132	BE	7.46944	46.8083	602351	184127	0	0
405	2	3	2	4	1	4	2	3	0	4	3	0	0	1	0	1	1	C	3110	BE	7.56089	46.8761	609320	191671	0	1
406	3	4	3	3	1	3	2	2	0	3	3	0	0	1	1	1	1	A	2303	NE	6.83338	47.1102	554062	217867	1	3
407	1	2	0	3	2	2	2	1	1	3	1	0	1	1	5	1	1	C	6716	TI	8.93324	46.4556	714821	146011	2	4
408	1	3	3	4	3	4	6	1	1	0	3	0	0	0	5	0	0	B	4800	AG	7.96334	47.2888	639693	237678	0	4
409	3	4	3	3	1	3	2	2	0	2	2	0	0	0	1	1	0	B	9630	SG	9.08723	47.2907	724699	239066	0	5
410	2	4	2	3	2	2	3	1	1	1	1	0	0	1	1	1	1	B	1400	VD	6.63711	46.7743	538783	180661	1	3
411	2	3	1	4	1	2	4	2	0	1	2	0	0	1	2	1	0	B	7270	GR	9.821	46.8759	781586	194399	0	0
412	3	2	1	4	1	4	1	1	1	6	2	1	0	1	4	1	1	B	1318	VD	6.51688	46.6728	529468	169479	1	3
413	2	3	1	2	1	2	2	1	1	1	1	0	0	1	1	1	1	B	2610	BE	6.98885	47.1511	565888	222335	1	3
414	2	1	0	4	1	3	2	2	0	3	2	0	0	0	2	0	1	A	2303	NE	6.83338	47.1102	554062	217867	1	2
415	2	2	0	4	1	4	5	2	0	6	4	0	0	1	5	1	1	A	2303	NE	6.83338	47.1102	554062	217867	1	3
416	3	3	4	3	1	3	2	2	0	3	2	0	0	0	2	1	1	A	2303	NE	6.83338	47.1102	554062	217867	1	2
417	3	3	1	4	1	3	6	2	0	3	2	0	0	1	3	0	0	A	2303	NE	6.83338	47.1102	554062	217867	1	3
418	3	3	0	6	0	6	6	6	1	6						0	1	C	6716	TI	8.93324	46.4556	714821	146011	2	3
419	2	2	0	4	1	2	2	3	0	0	4	0	0	0	1	1	0	A	8037	ZH	8.52301	47.397	681862	250140	0	4
421	2	3	1	4	1	4	4	1	1	1	1	0	0	1	5	1	1	B	1400	VD	6.63711	46.7743	538783	180661	1	3
422	2	3	1	2	1	2	4	1	1	0	3	0	0	1	2	1	0	B	2610	BE	6.98885	47.1511	565888	222335	1	5
423	2	3	0	4	1	3	4	3	0	2	2	0	0	1	1	0	1	A	8037	ZH	8.52301	47.397	681862	250140	0	4
426	2	2	0	3	2	3	1	2	1	3	1	0	1	1	3	1	1	C	6716	TI	8.93324	46.4556	714821	146011	2	1
427	2	3	1	3	2	3	6	3	1	3	1	1	0	1	3	1	1	B	1400	VD	6.63711	46.7743	538783	180661	1	3
428	2	4	4	4	0	4	4	3	0	3	3	0	0	0	2	1	1	A	1260	VD	6.22624	46.3864	506738	137948	1	5
429	3	2	1	4	1	4	2	4	0	4	1	0	0	0	2	1	1	A	1260	VD	6.22624	46.3864	506738	137948	1	3
430	3	3	0	3	2	3	2	2	1	2	1	0	0	1	3	1	1	C	7430	GR	9.43326	46.6885	752569	172748	0	4
431	3	4	2	4	1	3	1	2	0	3	3	0	1	1	2	1	0	A	1260	VD	6.22624	46.3864	506738	137948	1	3
433	3	2	0	3	1	3	6	3	1	3	4	1	0	0	4	0	1	A	9007	SG	9.37605	47.4265	746168	254659	0	1
435	1	5	7	3	1	2	1	1	1	3	2	0	0	1	1	0	0	A	4500	SO	7.53011	47.2084	606931	228611	0	1
437	2	3	0	4	3	3	1	3	1	2	3	0	0	0	2	0	0	A	8208	SH	8.63156	47.6953	689552	283423	0	4
440	2															1	1	A	8091	ZH	8.53801	47.3691	683038	247055	0	0
441	2	5	5	4	1	4	2	3	0	4	2	0	0	1	2	0	0	A	1260	VD	6.22624	46.3864	506738	137948	1	2
442	2	5	3	4	1	2	2	2	0	2	3	0	0	1	0	0	0	A	8596	TG	9.23384	47.625	734936	276469	0	4
443	3	3	0	4	5	5	6	2	1	3	0	0	0	0	0	0	0	A	2303	NE	6.83338	47.1102	554062	217867	1	2
444	2	3	0	3	1	2	6	2	1	1	1	0	0	1	5	0	0	A	6340	ZG	8.53708	47.1954	683238	227744	0	1
445	2	5	3	4	1	3	1	3	0	4	1	0	1	1	2	1	1	A	1211	GE	6.19204	46.1964	503771	116871	1	5
447	2	3	1	4	2	4	6	2	0	2	3	0	0	0	1	1	0	A	1211	GE	6.19204	46.1964	503771	116871	1	2
448	2	3	0	4	1	2	6	2	1	1	4	0	0	1	1	0	1	A	1211	GE	6.19204	46.1964	503771	116871	1	2
449	2	3	1	4	1	3	2	3	1	2	2	0	0	0	5	0	1	A	8596	TG	9.23384	47.625	734936	276469	0	5
450	1	5	7	6	1	6	1	1	1	1	4	1	0	1	1	0	1	A	8596	TG	9.23384	47.625	734936	276469	0	4
451	2	2	1	4	1	2	4	1	1	1	1	1	0	0	2	0	0	A	2501	BE	7.29099	47.1471	588802	221803	3	0
452	2	3	0	5	1	3	6	6	1	3	2	0	0	1	5	1	1	A	8596	TG	9.23384	47.625	734936	276469	0	4
453	2	3	1	4	1	3	2	3	1	3	2	0	0	0	2	0	0	A	1260	VD	6.22624	46.3864	506738	137948	1	2
454	2	3	0	4	1	2	6	2	0	3	2	0	0	0	3	0	0	A	7000	GR	9.53014	46.8521	759492	191121	0	0
455	2	3	1	1	1	1	4	1	0	1	3	0	0	1	0	1	1	A	2501	BE	7.29099	47.1471	588802	221803	3	5
456	1	3	1	4	1	2	6	2	0	0	3	0	0	1	2	0	0	B	8180	ZH	8.54082	47.528	683002	264723	0	4
458	2	3	1	3	1	3	6	4	1	3	2	0	0	1	0	0	0	A	8596	TG	9.23384	47.625	734936	276469	0	4
459	2	3	0	3	1	3	0	3	1	2	1	0	0	1	1	1	0	A	8596	TG	9.23384	47.625	734936	276469	0	1
460	2	3	1	3	1	3	2	2	0	1	2	0	0	1	1	1	0	B	2610	BE	6.98885	47.1511	565888	222335	1	1
462	4															0	1	A	8596	TG	9.23384	47.625	734936	276469	0	5
463	2	3	1	4	1	3	6	3	0	3	3	0	0	0	4	0	0	B	9630	SG	9.08723	47.2907	724699	239066	0	5
464	3	5	3	4	2	3	6	3	1	4	3	0	0	1	4	1	0	A	1211	GE	6.19204	46.1964	503771	116871	1	2
465	2	0	0	3	1	3	6	1	1	1	1	1	0	1	1	0	1	A	7000	GR	9.53014	46.8521	759492	191121	0	5
466	3	2	0	4	2	4	2	3	0	4	3	0	0	0	3	1	1	B	8180	ZH	8.54082	47.528	683002	264723	0	4
467	3	4	2	3	1	3	2	1	1	1	2	0	0	0	2	0	1	A	2501	BE	7.29099	47.1471	588802	221803	3	1
475	2	3	2	3												0	0	A	8596	TG	9.23384	47.625	734936	276469	0	5
476	3	3	0	3	1	2	6	2	1	2	2	0	0	1	3	0	0	A	8596	TG	9.23384	47.625	734936	276469	0	4
477	1	4	3	3	5	3	6									1	1	A	8596	TG	9.23384	47.625	734936	276469	0	0
478	2	3	0	4	1	3	2	2	1	3	1	0	0	1	4	0	0	A	8596	TG	9.23384	47.625	734936	276469	0	4
479	3	2	1	3	1	3	6	1	0	1	1	0	0	0	0	0	0	A	1260	VD	6.22624	46.3864	506738	137948	1	3
480	2	3	2	4	0	3	6	2	0	2	4	1	0	1	3	0	0	A	8596	TG	9.23384	47.625	734936	276469	0	4
481	1	5	7	4	2	3	6	2	1	2	2	0	0	1	2	0	1	A	4410	BL	7.72573	47.4854	621639	259444	0	5
482	2	3	0	4	1	3	2	1	0	2	2	0	0	1	5	0	1	A	8596	TG	9.23384	47.625	734936	276469	0	5
483	2	3	1	4	0	3	0	3	0	3	2	0	0	1	5	1	0	B	8180	ZH	8.54082	47.528	683002	264723	0	4
484	2	3	1	4	1	2	6	1	1	3	2	0	0	0	3	0	0	B	6370	NW	8.36338	46.9589	670385	201283	0	0
486	2	3	1	4	1	3	2	3	1	2	4	0	0	1	2	1	0	A	8596	TG	9.23384	47.625	734936	276469	0	0
487	2	3	1	2	0	1	4	1	1	1	2	0	0	1	4	1	0	B	3800	BE	7.86486	46.6871	632606	170742	0	5
488	2	3	1	3	1	2	6	2	1	2	2	1	0	0	1	0	1	B	6060	OW	8.17648	46.8984	656224	194407	0	4
489	2	5	5	3	2	2	4	1	1	1	4	0	1	1	1	0	0	A	8037	ZH	8.52301	47.397	681862	250140	0	0
491	2	4	1	4	1	3	6	2	1	2	3	0	0	0	4	0	1	B	1318	VD	6.51688	46.6728	529468	169479	1	0
492	2	3	1	3	1	4	6	3	1	0	3	0	0	0	3	0	0	B	8180	ZH	8.54082	47.528	683002	264723	0	4
493	2	3	0	4	3	4	3	1	1	3	2	0	0	1	3	1	0	A	1211	GE	6.19204	46.1964	503771	116871	1	2
494	2	3	1	4	1	2	6	1	1	4	3	0	1	1	4	0	0	A	2501	BE	7.29099	47.1471	588802	221803	3	5
495	3	2	0	4	1	4	3	3	0	1	2	0	0	1	3	1	1	B	8180	ZH	8.54082	47.528	683002	264723	0	0
496	2	3	1	3	1	2	6	1	1	1	4	1	0	1	5	0	0	A	2501	BE	7.29099	47.1471	588802	221803	3	1
497	3	1	0	4	1	4	4	3	1	1	4	0	0	0	0	0	0	A	1211	GE	6.19204	46.1964	503771	116871	1	2
499	3	3	3	4	1	2	6	2	0	2	3	0	0	1	1	1	1	B	6370	NW	8.36338	46.9589	670385	201283	0	5
500	3	4	4	4	1	3	4	2	1	3	2	0	0	0	1	1	1	A	1211	GE	6.19204	46.1964	503771	116871	1	2
501	2	3	1	4	1	3	2	2	0	1	3	0	0	0	5	0	1	A	8037	ZH	8.52301	47.397	681862	250140	0	0
503	2	4	0	4	1	2	6	1	0	1	3	0	0	0	0	0	1	A	2501	BE	7.29099	47.1471	588802	221803	3	5
504	1	3	3	5	1	4	6	4	1	1	2	0	0	1	4	0	0	A	8208	SH	8.63156	47.6953	689552	283423	0	5
506	2	4	1	4	1	3	2	2	0	4	2	0	0	1	0	1	0	A	1211	GE	6.19204	46.1964	503771	116871	1	3
508	1	3	1	3	1	1	6	1	1	1	2	0	0	1	3	0	0	A	4500	SO	7.53011	47.2084	606931	228611	0	1
509	2	3	1	4	5	4	6	3	0	3	1	0	1	0	1	0	0	B	7270	GR	9.821	46.8759	781586	194399	0	0
510	3	2	0	4	1	4	2	4	1	4	3	0	0	0	3	1	1	A	1211	GE	6.19204	46.1964	503771	116871	1	2
512	2	5	3	3	1	3	6	3	0	3	4	0	0	0	1	0	0	B	8952	ZH	8.44891	47.395	676271	249843	0	4
513	1	2	1	3	1	3	4	2	1	0	2	0	0	1	1	0	0	A	8208	SH	8.63156	47.6953	689552	283423	0	5
514	2	2	1	4	0	3	0	2	1	2	3	0	0	1	2	0	0	A	2501	BE	7.29099	47.1471	588802	221803	3	1
515	2	5	2	4	0	3	1	6	0	3	1	0	1	1	2	0	0	A	9007	SG	9.37605	47.4265	746168	254659	0	5
517	2	5	7	4	2	1	3	3	1	1	2	0	0	1	1	1	0	B	7270	GR	9.821	46.8759	781586	194399	0	5
519	3	3	1	4	1	3	1	2	0	3	4	0	0	0	3	0	0	A	1211	GE	6.19204	46.1964	503771	116871	1	2
522	1	3	0	3	1	3	1	2	1	3	2	1	0	1	1	1	1	A	8596	TG	9.23384	47.625	734936	276469	0	4
523	2	3	2	3	1	3	6	2	1	1	1	0	0	1	0	1	1	A	8063	ZH	8.53081	47.3828	682473	248570	0	4
525	2	0	0	4	1	3	6	3	0	4	2	0	0	1	4	0	0	A	4907	SO	7.79456	47.2158	626962	229491	0	4
526	2	4	3	3	1	3	6	3	1	3	2	0	0	0	5	0	1	A	8063	ZH	8.53081	47.3828	682473	248570	0	4
527	3	5	3	5	1	5	6	3	0	4	1	0	0	0	1	1	1	A	8063	ZH	8.53081	47.3828	682473	248570	0	5
528	2	4	2	4	1	3	3	2	0	3	1	0	0	1	3	1	0	A	8063	ZH	8.53081	47.3828	682473	248570	0	4
530	2	3	2	4	1	2	6	2	1	0	1	0	0	0	2	1	0	A	8063	ZH	8.53081	47.3828	682473	248570	0	4
531	3	2	1	5	0	5	3	1	0	3	1	0	0	1	4	1	1	A	8037	ZH	8.52301	47.397	681862	250140	0	1
533	2	3	1	5	1	3	2	2	1	2	2	0	0	1	4	0	1	A	8063	ZH	8.53081	47.3828	682473	248570	0	4
534	3	3	1	5	1	3	6	3	0	4	3	0	0	1	5	0	1	B	8810	ZH	8.58493	47.2487	686777	233721	0	4
535	2	3	2	3	3	3	6	1	1	1	3	1	0	1	4	0	0	B	8952	ZH	8.44891	47.395	676271	249843	0	4
536	2	3	0	4	1	3	4	3	1	3	4	0	0	1	3	1	0	B	8853	SZ	8.86675	47.1931	708221	227890	0	0
537	2	4	1	3	1	2	5	6	1	2	2	0	0	1	4	0	0	A	4410	BL	7.72573	47.4854	621639	259444	0	0
538	2	3	1	4	1	2	6	2	1	0	4	0	0	1	1	0	0	A	7000	GR	9.53014	46.8521	759492	191121	0	1
539	2	4	2	4	1	3	6	4	1	4	1	1	0	1	2	1	1	A	4410	BL	7.72573	47.4854	621639	259444	0	5
540	3	3	0	4	1	3	2	2	1	2	2	0	0	1	5	1	0	B	8853	SZ	8.86675	47.1931	708221	227890	0	5
541	2	5	4	4	1	3	1	5	1	1	4	0	0	1	3	0	0	B	8853	SZ	8.86675	47.1931	708221	227890	0	4
542	3	3	0	6	1	6	2	4	0	2	1	0	0	0	5	1	1	B	8180	ZH	8.54082	47.528	683002	264723	0	4
544	2	3	1	4	2	4	6	2	1	2	0	1	0	0	4	1	1	D	7536	GR	10.4236	46.6011	828659	165444	4	1
546	2	3	1	3	1	1	6	3	0	3	2	1	0	1	3	1	0	A	4500	SO	7.53011	47.2084	606931	228611	0	1
548	2	3	3	5	1	4	6	4	1	5	4	0	0	1	1	1	0	B	8952	ZH	8.44891	47.395	676271	249843	0	4
549	1	5	5	3	1	2	6	1	1	2	3	0	0	0	3	0	0	B	3930	VS	7.88087	46.2914	634078	126761	0	1
550	2	4	3													1	0	B	3900	VS	7.94888	46.2969	639315	127404	0	4
551	1	3	1	3	1	3	6	2	1	3	0	0	0	1	2	0	0	A	4410	BL	7.72573	47.4854	621639	259444	0	0
552	2	4	1	4	1	2	5	1	1	0	4	0	0	0	3	0	1	A	4600	SO	7.90014	47.3448	634875	243874	0	1
553	2	3	1	4	1	3	6	3	0	3	3	0	0	0	2	0	0	B	8952	ZH	8.44891	47.395	676271	249843	0	0
554	2	1	0	2	1	1	5	1	1	3	1	0	0	1	1	0	1	B	3930	VS	7.88087	46.2914	634078	126761	0	4
556	2	4	1	3	1	3	6	3	1	2	1	0	0	1	0	1	0	B	3930	VS	7.88087	46.2914	634078	126761	0	5
557	1	3	1	3	0	2	6	1	0	2	3	1	0	1	5	0	1	B	3900	VS	7.94888	46.2969	639315	127404	0	1
558	3	5	5	4	1	6	1	3	0	4	3	1	0	0	5	0	1	A	8610	ZH	8.72169	47.3532	696939	245498	0	4
559	3	3	0	5	1	3	2	3	0	1	2	0	0	1	4	0	0	A	7000	GR	9.53014	46.8521	759492	191121	0	5
560	2	3	0	4	1	3	2	3	0	4	2	0	0	0	5	0	1	A	8610	ZH	8.72169	47.3532	696939	245498	0	4
561	2	2	0	3	1	3	1	2	0	0	2	0	0	0	5	0	0	B	8952	ZH	8.44891	47.395	676271	249843	0	5
562	1	3	0	3	3	2	6	1	1	0	4	0	1	1	2	0	0	A	1211	GE	6.19204	46.1964	503771	116871	1	2
564	2	2	0	4	1	4	6	3	0	4	4	0	0	1	4	1	0	A	1211	GE	6.19204	46.1964	503771	116871	1	2
565	2	3	0	4	1	2	6	2	1	1	3	0	0	1	0	0	0	A	1211	GE	6.19204	46.1964	503771	116871	1	2
566	3	5	5	4	1	3	2	3	1	3	4	0	0	1	1	1	1	A	1211	GE	6.19204	46.1964	503771	116871	1	2
567	1	3	3	4	1	3	2	2	1	4	2	0	0	1	3	0	0	A	1211	GE	6.19204	46.1964	503771	116871	1	2
568	2	3	0	4	1	2	2	1	1	1	4	0	0	0	2	1	1	B	8853	SZ	8.86675	47.1931	708221	227890	0	5
569	2	4	2	3	1	2	1	2	1	1	2	1	0	0	3	1	0	A	8401	ZH	8.73299	47.4985	697526	261664	0	5
571	2	2	0	6	1	3	6	3	0	3	0	1	0	1	4	1	1	A	8401	ZH	8.73299	47.4985	697526	261664	0	4
572	2	3	0	3	4	3	2	1	1	2	4	0	0	1	2	0	0	B	7270	GR	9.821	46.8759	781586	194399	0	5
573	2	4	0	4	1	3	2	4	1	4	3	0	0	1	5	0	1	A	8401	ZH	8.73299	47.4985	697526	261664	0	4
574	3	3	1	4	1	3	6	2	0	4	3	0	0	1	2	0	0	A	1211	GE	6.19204	46.1964	503771	116871	1	2
575	2	3	0	4	1	3	3	2	0	2	3	0	0	0	5	1	1	A	1211	GE	6.19204	46.1964	503771	116871	1	5
576	2	5	3	4	1	3	2	3	0	2	3	0	0	1	5	0	0	A	8401	ZH	8.73299	47.4985	697526	261664	0	5
577	0	2	0	4	1	2	2	1	1	2	2	0	0	1	3	0	1	A	1211	GE	6.19204	46.1964	503771	116871	1	2
578	2	5	3	3	0	1	6	1	1	3	2	0	0	1	2	1	0	A	2501	BE	7.29099	47.1471	588802	221803	3	5
579	2	2	0	4	1	2	0	1	1	0	3	1	0	1	1	1	0	A	8708	ZH	8.69992	47.2596	695461	235066	0	1
580	2	5	0	3												0	1	A	8401	ZH	8.73299	47.4985	697526	261664	0	1
582	2	3	1	4	1	3	2	2	0	4	2	0	0	1	0	1	1	A	1211	GE	6.19204	46.1964	503771	116871	1	5
583	1	4	1	2	1	1	1	2	1	1	1	1	0	1	5	0	1	B	3900	VS	7.94888	46.2969	639315	127404	0	1
584	2	3	2	4	0	3	1	3	1	1	4	0	0	0	5	0	0	A	8063	ZH	8.53081	47.3828	682473	248570	0	4
586	1	3	1	4	1	2	2	5	0	2	3	0	0	1	2	0	0	B	7270	GR	9.821	46.8759	781586	194399	0	0
587	2	3	1	5	1	1	5	1	1	0	3	0	0	1	5	1	0	A	8596	TG	9.23384	47.625	734936	276469	0	4
588	2	5	5	3	1	3	1	1	1	3	1	0	0	1	3	1	1	B	6962	TI	8.97	46.0134	718604	96918	2	0
589	3	3	1	6	1	3	6	4	0	4	3	0	0	0	5	0	0	A	1211	GE	6.19204	46.1964	503771	116871	1	2
590	3	3	1	6	1	6	6	4	1	3	3	0	0	1	3	1	1	A	8401	ZH	8.73299	47.4985	697526	261664	0	4
592	2	3	1	4	1	3	5	1	0	2	2	1	0	1	5	0	1	A	8401	ZH	8.73299	47.4985	697526	261664	0	4
593	2	3	1	3	1	3	6	1	1	1	1	0	0	0	5	1	0	A	1211	GE	6.19204	46.1964	503771	116871	1	2
595	2	3	0	4	1	3	3	2	1	1	1	0	0	1	4	1	1	A	8596	TG	9.23384	47.625	734936	276469	0	5
596	2	2	0	6	1	4	2	3	1	2	2	0	1	1	3	1	0	B	7270	GR	9.821	46.8759	781586	194399	0	4
597	3	3	1	4	2	4	6	1	1	1	3	0	0	1	5	1	0	A	8401	ZH	8.73299	47.4985	697526	261664	0	4
598	3	3	0	4	1	4	1	2	0	4	0	0	0	0	5	0	1	A	1110	VD	6.49313	46.514	527438	151849	1	3
599	2	5	3	4	1	4	2	2	0	1	2	0	0	0	2	1	1	C	1712	FR	7.22098	46.8163	583389	185040	0	1
600	1	3	1	3	1	1	6	1	0	1	1	0	0	0	2	0	0	A	4500	SO	7.53011	47.2084	606931	228611	0	0
601	3	2	1	4	1	3	2	2	0	3	1	0	0	0	3	1	0	A	8063	ZH	8.53081	47.3828	682473	248570	0	4
603	2	5	3	3	1	3	5	2	0	3	3	0	0	0	4	0	0	B	9410	AR	9.534	47.4412	758038	256600	0	4
604	2	2	1	4	0	3	4	3	0	2	3	0	1	1	0	1	0	A	8610	ZH	8.72169	47.3532	696939	245498	0	4
605	1	3	1	2	3	2	6	1	1	0	4	1	1	1	5	0	1	A	6460	UR	8.63491	46.8868	691173	193548	0	4
606	2	3	1	4	1	2	2	1	1	4	1	0	0	0	1	1	1	B	2740	BE	7.36167	47.2774	594177	236281	1	5
607	2	4	2	3	1	3	2	2	1	1	1	0	0	0	5	0	1	A	6460	UR	8.63491	46.8868	691173	193548	0	0
608	2	4	3	4	1	3	2	3	1	4	2	0	0	0	5	0	1	A	8610	ZH	8.72169	47.3532	696939	245498	0	4
609	2	2	2	3	1	1	6	1	0	1	4	1	0	1	3	1	0	A	8401	ZH	8.73299	47.4985	697526	261664	0	4
610	2	5	3	3	3	4	2	2	0	3	3	0	0	0	0	0	0	B	3930	VS	7.88087	46.2914	634078	126761	0	5
611	2	3	1	3	2	3	3	3	1	2	4	0	0	1	3	1	1	A	4410	BL	7.72573	47.4854	621639	259444	0	5
612	2	2	0	6	1	6	2	3	1	3	1	0	0	0	2	1	1	A	6460	UR	8.63491	46.8868	691173	193548	0	4
613	2	3	0	4	1	4	5	3	0	4	2	0	0	1	0	0	0	A	1211	GE	6.19204	46.1964	503771	116871	1	2
614	2	2	3	4	1	3	6	2	0	3	1	0	0	0	2	1	0	B	9404	SG	9.50481	47.4666	755762	259364	0	5
615	2	3	0	4	1	3	1	2	1	3	1	0	0	1	2	0	0	A	8610	ZH	8.72169	47.3532	696939	245498	0	4
616	1	5	1	5	1	3	2	1	0	3	0	0	0	1	4	1	1	A	8401	ZH	8.73299	47.4985	697526	261664	0	4
617	1	3	0	6	1	0	5	0	0	0	1	0	0	1	3	1	0	B	1870	VS	6.91518	46.2404	559624	121131	1	3
618	2	4	5	4	1											0	0	B	1870	VS	6.91518	46.2404	559624	121131	1	2
619	2	3	1	2	1	3	4	1	1	1	1	0	0	1	1	1	1	A	6460	UR	8.63491	46.8868	691173	193548	0	0
621	2	4	1	4	1	3	6	1	1	2	4	0	0	1	5	1	1	A	8401	ZH	8.73299	47.4985	697526	261664	0	4
623	1	3	1	3	0	2	6	2	1	2	4	0	0	1	1	0	0	B	1870	VS	6.91518	46.2404	559624	121131	1	2
624	3	3	3	5	2	4	0	3	0	3	3	0	0	0	1	0	1	A	8610	ZH	8.72169	47.3532	696939	245498	0	4
625	2	3	1	5	1	4	6	2	1	1	1	0	0	1	1	0	0	A	4410	BL	7.72573	47.4854	621639	259444	0	0
627	2	3	1	4	1	2	6	1	0	1	2	0	0	1	1	1	1	C	8840	SZ	8.77935	47.1174	701743	219359	0	0
628	2	3	0	6	1	3	6	3	0	1	1	0	0	0	3	1	0	A	8401	ZH	8.73299	47.4985	697526	261664	0	0
630	2	3	1	4	1	2	2	1	1	1	1	0	0	1	5	1	1	B	9630	SG	9.08723	47.2907	724699	239066	0	4
631	2	5	5	3	1	2	4	2	0	2	2	0	0	1	5	0	1	B	4310	AG	7.80463	47.5559	627549	267307	0	5
632	3	3	0	6	1	5	2	5	0	3	3	0	0	1	3	1	1	A	8401	ZH	8.73299	47.4985	697526	261664	0	4
633	2	4	0	4	1	2	2	2	1	2	4	1	0	0	1	0	1	B	1870	VS	6.91518	46.2404	559624	121131	1	3
634	2	3	1	6	0	6	2	6	1	1	3	0	0	1	3	1	1	B	4800	AG	7.96334	47.2888	639693	237678	0	5
635	1	3	0	4	2	3	6	3	1	4	2	0	0	1	3	1	1	B	4800	AG	7.96334	47.2888	639693	237678	0	4
636	3	3	1	4	1	3	6	3	0	4	2	0	0	1	3	0	0	A	8610	ZH	8.72169	47.3532	696939	245498	0	4
637	2	3	0	4	5	6	6	5	0	3	3	0	0	1	1	0	0	B	9404	SG	9.50481	47.4666	755762	259364	0	0
638	2	4	3	4	1											0	0	B	1870	VS	6.91518	46.2404	559624	121131	1	3
639	1	3	1	2	1	1	4	1	1	1	3	0	0	1	2	0	1	A	4500	SO	7.53011	47.2084	606931	228611	0	1
640	3	3	1	2	1	3	2	2	1	3	2	0	0	0	2	0	1	B	4310	AG	7.80463	47.5559	627549	267307	0	5
641	2	4	1	4	1	2	3	2	1	1	2	0	0	0	5	1	1	A	8610	ZH	8.72169	47.3532	696939	245498	0	4
642	1	4	3	4	1	4	5	3	0	2	2	0	1	1	1	1	1	A	8610	ZH	8.72169	47.3532	696939	245498	0	2
643	1	3	1	3	3	1	6	1	1	0	2	0	0	1	5	0	0	A	8401	ZH	8.73299	47.4985	697526	261664	0	5
645	2	4	3	3	1	3	6	3	1	3	3	0	0	0	5	0	1	A	8401	ZH	8.73299	47.4985	697526	261664	0	1
646	2	5	2	4	1	4	6	2	0	3	2	0	0	0	5	0	0	A	8063	ZH	8.53081	47.3828	682473	248570	0	4
648	2	3	0	3	2	3	6	1	1	2	4	0	1	1	2	1	1	A	6600	TI	8.8333	46.1697	707709	114093	2	5
649	2	3	0	4	1	3	5	1	0	0	4	0	0	1	5	1	1	A	6600	TI	8.8333	46.1697	707709	114093	2	4
650	3	3	2	4	0	4	1	3	0	4	3	0	0	1	0	0	1	A	1260	VD	6.22624	46.3864	506738	137948	1	3
651	2	1	0	3	1	1	4	1	0	0	3	0	0	1	0	0	1	A	6600	TI	8.8333	46.1697	707709	114093	2	0
652	3	3	1	6	1	4	6	1	1	3	3	0	0	1	1	1	1	B	8180	ZH	8.54082	47.528	683002	264723	0	4
653	2	4	1	3	1	2	6	2	1	2	2	0	0	1	3	1	0	B	1870	VS	6.91518	46.2404	559624	121131	1	3
654	2	5	5	3	1	4	0	4	1	2	1	0	0	1	0	1	0	A	8091	ZH	8.53801	47.3691	683038	247055	0	5
655	2	5	6													0	0	A	8091	ZH	8.53801	47.3691	683038	247055	0	5
656	2	3	1	4	0	3	2	2	0	2	2	0	0	1	3	1	0	A	8091	ZH	8.53801	47.3691	683038	247055	0	5
657	2	3	2	4	1	3	6	3	0	2	2	0	0	1	1	1	1	A	8091	ZH	8.53801	47.3691	683038	247055	0	1
658	2	4	1	4	1	2	2	2	1	2	2	0	0	0	1	1	0	A	8091	ZH	8.53801	47.3691	683038	247055	0	4
659	1	4	4	5	1	3	6	2	1	2	1	0	0	1		0	0	A	8091	ZH	8.53801	47.3691	683038	247055	0	4
661	2	4	1	4	2	2	6	1	1	1	2	0	0	1	1	0	0	A	4410	BL	7.72573	47.4854	621639	259444	0	0
662	2	4	0	4	1	3	2	2	1	0	1	0	0	1	1	0	1	A	8091	ZH	8.53801	47.3691	683038	247055	0	4
663	2	3	0	6	3	4	1	3	0	2	2	0	0	0	0	0	1	A	8091	ZH	8.53801	47.3691	683038	247055	0	4
664	3	3	0	3	1	2	4	1	1	3	3	0	0	0	0	0	0	A	1211	GE	6.19204	46.1964	503771	116871	1	2
665	3	4	3	3	1	1	0	1	0	1	2	0	0	0	0	0	0	A	8091	ZH	8.53801	47.3691	683038	247055	0	4
666	2	3	1	4	2	3	2	3	1	3	2	0	0	1	1	1	0	B	8952	ZH	8.44891	47.395	676271	249843	0	4
667	2	2	0	2	1	1	6	1	1	2	1	0	0	1	2	1	0	B	1870	VS	6.91518	46.2404	559624	121131	1	3
668	1	4	0	3	0	3	2	1	0	0	2	0	0	0	4	0	0	B	9404	SG	9.50481	47.4666	755762	259364	0	5
670	2	1	0	3	1	3	3									0	0	A	8401	ZH	8.73299	47.4985	697526	261664	0	5
671	2	3	1	4	1	3	5	2	0	3						1	0	A	8610	ZH	8.72169	47.3532	696939	245498	0	5
673	2	3	0	3	1	3	6	1	1	3	1	0	0	1	5	1	1	B	8730	SG	8.98152	47.2265	716844	231767	0	0
675	1	4	3	4	1	3	2	3	1	3	2	0	0	1	3	1	0	A	8091	ZH	8.53801	47.3691	683038	247055	0	4
677	2	3	3	4	1	3	6	3	1	4	3	0	0	0	4	0	1	A	4410	BL	7.72573	47.4854	621639	259444	0	0
678	2	3	2	5	1	3	6	4	1	2	3	0	0	1	5	1	1	B	8810	ZH	8.58493	47.2487	686777	233721	0	5
679	2	3	0	3	1	2	0	2	0	2	2	0	0	0	0	1	1	A	8708	ZH	8.69992	47.2596	695461	235066	0	4
680	2	3	0	6	1	3	6	5	1	3	3	0	0	0	0	1	1	B	8810	ZH	8.58493	47.2487	686777	233721	0	0
681	2	3	0	3	1	3	6	3	1	3	3					0	1	B	8810	ZH	8.58493	47.2487	686777	233721	0	0
683	3	5	5	5	1	3	4	3	1	3	3	0	0	1	1	1	0	A	3010	BE	7.40646	46.9476	597551	199613	0	1
684	1	5														0	0	A	3010	BE	7.40646	46.9476	597551	199613	0	5
685	2	3	1	4	1	3	2	3	0	3	1	1	0	1	4	1	0	A	3010	BE	7.40646	46.9476	597551	199613	0	1
687	2	3	0	3	1	2	2	2	0	3	3	0	0	0	1	0	0	A	3010	BE	7.40646	46.9476	597551	199613	0	5
688	2	3	0	4	1	2	3	1	0	3	2	0	0	0	5	1	0	A	3010	BE	7.40646	46.9476	597551	199613	0	1
689	2	5	3	4	1	3	3	3	0	2	4	0	0	0	2	0	1	A	3010	BE	7.40646	46.9476	597551	199613	0	5
690	1	4	3	3	1	2	6	2	1	2	2	1	0	1	5	0	0	A	3010	BE	7.40646	46.9476	597551	199613	0	1
691	1	3	1	3	1	2	2	2	1	0	2	1	0	1	3	1	1	A	3010	BE	7.40646	46.9476	597551	199613	0	1
692	1	3	2	4	1	2	6	2	1	3	3	0	0	0	4	0	0	A	3010	BE	7.40646	46.9476	597551	199613	0	5
693	2	0	0													0	0	A	3010	BE	7.40646	46.9476	597551	199613	0	5
694	2	3	0	3	1	2	2	1	0	0	2	1	0	1	3	0	0	A	3010	BE	7.40646	46.9476	597551	199613	0	5
695	3	3	1	4	1	4	6	3	1	4	2	1	0	0	5	1	0	A	5001	AG	8.04999	47.3918	646158	249177	0	5
696	2	3	1	4	5	3	6	3	0	3	3	0	0	0	3	0	0	A	5001	AG	8.04999	47.3918	646158	249177	0	0
697	1															0	0	A	3010	BE	7.40646	46.9476	597551	199613	0	3
698	1	2	1	3	1	2	6	2	0	1	1	0	0	1	0	0	1	A	5001	AG	8.04999	47.3918	646158	249177	0	4
699	2	3	3	5	1	3	4	3	1	1	2	0	0	0	5	1	1	A	3010	BE	7.40646	46.9476	597551	199613	0	4
700	1	3	1	3	1	1	2	1	1	2	2	0	0	1	5	1	0	A	3010	BE	7.40646	46.9476	597551	199613	0	1
701	1	3	0	3	1	2	6	2	1	3						0	0	A	3010	BE	7.40646	46.9476	597551	199613	0	1
702	1	3	1	3	1	2	3	1	1	2	2	0				1	1	A	3010	BE	7.40646	46.9476	597551	199613	0	1
703	2	2	2	3	1	2	6	1	0	1	1	0	0	0	2	1	0	A	3010	BE	7.40646	46.9476	597551	199613	0	1
704	2	3	0	4	1	3	2	2	0	3	3	1	0	1	2	1	1	A	4600	SO	7.90014	47.3448	634875	243874	0	4
705	2	4	2	4	2	3	3	2	1	3	4	0	0	0	3	1	0	A	4600	SO	7.90014	47.3448	634875	243874	0	4
707	2	4	2	3	0	3	2	2	1	2	0	0	0	0	2	1	1	A	1011	VD	6.64295	46.5254	538948	152988	1	3
708	2	3	1	4	1	3	6	1	0	1	1	0	0	0	0	0	1	A	4600	SO	7.90014	47.3448	634875	243874	0	1
709	2	3	2	3	2	3	0	3	1							0	0	A	5001	AG	8.04999	47.3918	646158	249177	0	0
710	3	5	3	4	1	4	2	2	1	0	2	1	0	0	1	1	1	A	4600	SO	7.90014	47.3448	634875	243874	0	4
711	2	4	4	3	1	2	2	1	0	1	1	0	0	1	4	0	1	A	5001	AG	8.04999	47.3918	646158	249177	0	4
712	2	3	3	6	1	3	6	3	1	0	1	0	0	0	2	1	0	A	3010	BE	7.40646	46.9476	597551	199613	0	1
713	2	3	2	6	1	6	6	4	0	3	1	0	0	1	1	1	0	A	3010	BE	7.40646	46.9476	597551	199613	0	1
714	3	3	2	3	1	2	6	1	0	3	1	0	0	0	1	0	0	A	3010	BE	7.40646	46.9476	597551	199613	0	0
715	1	2	1	2	1	1	0	4	1	0	1	1	0	1	1	0	0	A	4600	SO	7.90014	47.3448	634875	243874	0	1
716	2	3	1	3	3	2	6	1	0	1	2	1	0	1	2	0	0	A	3010	BE	7.40646	46.9476	597551	199613	0	1
717	2	5	4	4	1	3	2	3	0	3	3	0	0	0	1	1	0	A	4600	SO	7.90014	47.3448	634875	243874	0	1
718	2	3	1	4	0	3	2	2	1	4	3	0	0	0	3	1	1	A	5001	AG	8.04999	47.3918	646158	249177	0	5
719	2	5	5	6	1	2	6	2	0	4	2	0	0	1	1	1	1	A	4600	SO	7.90014	47.3448	634875	243874	0	0
720	2	3	1	4	1	4	4	3	1	4	2	0	0	1	5	1	0	A	3010	BE	7.40646	46.9476	597551	199613	0	3
721	2	5	3	4	1	3	2	3	1	1	2	0	0	1	5	0	0	A	3010	BE	7.40646	46.9476	597551	199613	0	1
722	2	3	0	3	1	2	2	2	0	0	4	0	0	0	5	0	1	A	3010	BE	7.40646	46.9476	597551	199613	0	4
723	2	3	1	3	1	3	6	1	0	1	4	0	0	1	2	1	0	A	4600	SO	7.90014	47.3448	634875	243874	0	5
724	2	3	1	3	1	2	2	2	0	3	2	0	0	1	5	1	0	A	3010	BE	7.40646	46.9476	597551	199613	0	1
725	2	3	2	4	1	2	6	1	0	3	3	0	0	1	0	0	0	A	1011	VD	6.64295	46.5254	538948	152988	1	3
726	1	3	1	3	1	3	6	2	1	3	2	0	0	1	1	0	1	A	3010	BE	7.40646	46.9476	597551	199613	0	5
727	2	3	1	4	1	2	5	2	0	1	4	0	0	0	3	0	0	A	3010	BE	7.40646	46.9476	597551	199613	0	1
728	1	4	3	3	1	2	4	1	1	1	1	0	0	1	5	0	1	A	3010	BE	7.40646	46.9476	597551	199613	0	1
729	2	3	1	4	1	3	6	2	1	2	4	0	0	1	2	0	0	A	3010	BE	7.40646	46.9476	597551	199613	0	1
730	2	3	2	3	1	2	4	1	0	1	4	1	0	1	5	0	1	A	3010	BE	7.40646	46.9476	597551	199613	0	1
731	2	3	3	4	2	2	4	3	1	3	1	0	0	1	3	0	1	B	8810	ZH	8.58493	47.2487	686777	233721	0	5
735	2	3	0	4	1	4	1	2	1	3	1	0	0	1	5	0	0	A	6900	TI	8.97601	46.0079	719081	96315.8	2	5
736	1	5	5	2	1	4	5	4	0	4	4	0	0	1	1	0	0	A	6000	LU	8.32522	47.0471	667370	211054	0	5
737	2	3	1	3	0	3	2	1	0	1	1	0	0	0	3	1	1	A	6000	LU	8.32522	47.0471	667370	211054	0	1
738	1	5	3	3	1	3	6	1	1	1	1	0	0	1	3	0	0	A	6000	LU	8.32522	47.0471	667370	211054	0	0
739	2	3	1	3	1	2	4	1	0	1	1	0	0	0	3	0	1	A	6000	LU	8.32522	47.0471	667370	211054	0	1
741	2	3	1	3	3	2	4	2	0	2	3	0	0	0	0	0	0	A	3010	BE	7.40646	46.9476	597551	199613	0	5
742	2	4	0	4	1	2	6	2	0	2	2	0	0	1		0	0	A	8091	ZH	8.53801	47.3691	683038	247055	0	4
744	3	4	2	4	2	4	5	1	0	3	4	1	0	1		1	1	A	6000	LU	8.32522	47.0471	667370	211054	0	0
745	2	4	2	3	1	1	4	1	1	1	3	0	0	1		1	1	A	6000	LU	8.32522	47.0471	667370	211054	0	0
746	2	3	0	4	1	3	3	2	1	4	4	0	0	1		1	0	A	1011	VD	6.64295	46.5254	538948	152988	1	3
747	2	3	1	5	1	4	2	2	0	3	1	0	0	1		1	1	A	4600	SO	7.90014	47.3448	634875	243874	0	4
750	2	3	0	4	1	3	6	2	0	3	3	0	0	1		0	0	A	3010	BE	7.40646	46.9476	597551	199613	0	1
751	2	3	1	4	1	3	2	3	1	3	3	1	0	0		1	1	A	4600	SO	7.90014	47.3448	634875	243874	0	0
752	1	2	4	4	5	2	6	1	1	2	1	0	1	1		1	0	A	6000	LU	8.32522	47.0471	667370	211054	0	5
753	2	4	2	3	0	2	6	1	1	2	2	0	0	0		1	1	B	8810	ZH	8.58493	47.2487	686777	233721	0	4
754	2	3	0	4	1	3	4	4	1	2	3	0	1	1		1	0	A	6900	TI	8.97601	46.0079	719081	96315.8	2	5
755	3	3	2	4	1	3	6	3	0	3	3	0	0	0		0	1	A	3010	BE	7.40646	46.9476	597551	199613	0	3
756	2	5	2	4	1	1	6	1	0	3	4	0	0	0		0	1	A	6000	LU	8.32522	47.0471	667370	211054	0	5
758	2	4	3	4	0	3	0	2	1	2	2	0	0	1		0	1	A	6900	TI	8.97601	46.0079	719081	96315.8	2	5
759	2	3	0	3	1	2	2	6	0	0	4	1	0	1		0	0	A	6000	LU	8.32522	47.0471	667370	211054	0	5
760	2	3	1	3	1	1	2	1	0	2	2	1	0	1		0	1	A	3010	BE	7.40646	46.9476	597551	199613	0	1
761	2	3	0	4	1	2	2	2	0	2	3	0	0	1		0	0	A	3010	BE	7.40646	46.9476	597551	199613	0	5
762	1	5	3	3	1	2	6	2	0	2	1	0	0	1		1	0	A	3010	BE	7.40646	46.9476	597551	199613	0	5
763	2	3	0	3	1	3	3	2	1	3	2	1	0	1		1	1	A	3010	BE	7.40646	46.9476	597551	199613	0	4
764	1	3	3	6	1	6	6	3	1	3	2	1	0	1		1	1	A	5001	AG	8.04999	47.3918	646158	249177	0	4
766	1	3	1	3	3	2	5	2	0	2	3	0	0	1		0	0	A	3010	BE	7.40646	46.9476	597551	199613	0	1
767	3	5	1	6	0	4	6	2	1	2	2	0	0	0		1	1	A	6900	TI	8.97601	46.0079	719081	96315.8	2	3
768	2	5	3	3	2	3	6	2	1	2	1					0	0	A	3010	BE	7.40646	46.9476	597551	199613	0	1
769	2	5	0	3	3	2	0	2	0	3	3	0	0	0		0	0	A	3010	BE	7.40646	46.9476	597551	199613	0	0
